# Supplementary material for: Discovery of Crinasiadine, Trisphaeridine, Bicolorine, and Their Derivatives as Anti-Tobacco Mosaic Virus (TMV) Agents
Source: Int J Mol Sci. 2025 Jan 27;26(3):1103. doi: 10.3390/ijms26031103 (PMC11816930; doi:10.3390/ijms26031103)
Supplement: Supplementary file 1 [file ijms-26-01103-s001.zip]

Archive with 1 entries (1 files):
- ijms-3377441-supplementary.pdf
